# Supplementary material for: A Comprehensive Analysis of Diagnostic and Virological Surveillance During the 2023–2025 Measles Epidemic Scenario
Source: Diagnostics (Basel). 2026 Apr 7;16(7):1109. doi: 10.3390/diagnostics16071109 (PMC13073152; doi:10.3390/diagnostics16071109)
Supplement: Supplementary file 1 [file diagnostics-16-01109-s001.zip]

Archive with 1 entries (1 files):
- Complete supplementary materials.xlsx
