# Supplementary material for: A Comprehensive Analysis of Diagnostic and Virological Surveillance During the 2023–2025 Measles Epidemic Scenario
Source: Diagnostics (Basel). 2026 Apr 7;16(7):1109. doi: 10.3390/diagnostics16071109 (PMC13073152; doi:10.3390/diagnostics16071109)
Supplement: Supplementary file 1 [file diagnostics-16-01109-s001.zip › Complete supplementary materials.xlsx]

## Sheet: Supplementary Table S1
Supplementary Table S1. Molecular and/or serological results for 176 confirmed measles cases
Molecular/serological results	No.
PCR+/IgM+	155
PCR+/IgM-	6
PCR+/IgM NA	6
PCR NA/IgM+	7
PCR-/IgM+	2
Total	176
+: positive; -: negative; NA: not available

## Sheet: Supplementary Figure S1
Supplementary Figure S1. Epidemiological investigation of confirmed cases

## Sheet: Supplementary Table S2
Supplementary Table S2. Number of D8 and B3 variants with corresponding MeaNS DSId identifier.
	Variants	DSId
D8	Variant 4	8491
	Variant 3	5963
	Variant 2	8350
	Variant 10	8845
	Variant 6	8847
	Variant 1	8248
	Variant 12	9705
	Variant 9	8278
	Variant 5	8801
	Variant 7	9717
	Variant 8	9718
	Variant 11	9310
B3	Variant 2	6418
	Variant 1	8642
	Variant 3	9719
	Variant 4	9720
	Variant 5	8275
	Variant 6	8841

## Sheet: Supplementary Table S3
Supplementary Table S3. GenBank accession numbers of sequences.
	Submission ID	GenBank accession number	Sequence name
D8	BankIt3063891 Seq2	PZ157891	MVs/Bologna.ITA/20.24[D8]
	BankIt3063891 Seq3	PZ157892	Mvs/Parma.ITA/39.24[D8]
	BankIt3063891 Seq4	PZ157893	MVs/Forlì.ITA/23.24[D8]
	BankIt3063891 Seq5	PZ157894	Mvs/Forlì.ITA/33.24[D8]
	BankIt3063891 Seq6	PZ157895	Mvs/Modena.ITA/48.24[D8]
	BankIt3063891 Seq7	PZ157896	MVs/Piacenza.ITA/29.24[D8]
	BankIt3063891 Seq8	PZ157897	Mvs/Bologna.ITA/8.24[D8]
	BankIt3063891 Seq9	PZ157898	Mvs/Rimini.ITA/8.24[D8]
	BankIt3063891 Seq10	PZ157899	Mvs/ReggioEmilia.ITA/8.25[D8]
	BankIt3063891 Seq11	PZ157900	MVs/Modena.ITA/10.25[D8]
	BankIt3063891 Seq12	PZ157901	MVs/Bologna.ITA/18.25[D8]
	BankIt3063891 Seq13	PZ157902	Mvs/Forlì.ITA/20.25[D8]
	BankIt3063891 Seq14	PZ157903	Mvs/Rimini.ITA/22.25[D8]
	BankIt3063891 Seq15	PZ157904	Mvs/Rimini.ITA/9.24[D8]
	BankIt3063891 Seq16	PZ157905	Mvs/Rimini.ITA/48.23[D8]
	BankIt3063891 Seq17	PZ157906	Mvs/Rimini.ITA/9.24/2[D8]
	BankIt3063891 Seq18	PZ157907	Mvs/Piacenza.ITA/4.24.1[D8]
	BankIt3063891 Seq19	PZ157908	Mvs/Rimini.ITA/16.24[D8]
	BankIt3063891 Seq20	PZ157909	Mvs/Bologna.ITA/14.24[D8]
	BankIt3063891 Seq21	PZ157910	Mvs/Modena.ITA/25.24[D8]
	BankIt3063891 Seq22	PZ157911	Mvs/Piacenza.ITA/9.24[D8]
	BankIt3063891 Seq23	PZ157912	Mvs/Bologna.ITA/11.24[D8]
	BankIt3063891 Seq24	PZ157913	Mvs/Parma.ITA/11.24[D8]
	BankIt3063891 Seq25	PZ157914	Mvs/Forlì.ITA/11.24[D8]
	BankIt3063891 Seq26	PZ157915	Mvs/Rimini.ITA/12.24/3[D8]
	BankIt3063891 Seq27	PZ157916	Mvs/ReggioEmilia.ITA/20.24[D8]
	BankIt3063891 Seq28	PZ157917	Mvs/Ravenna.ITA/22.24[D8]
	BankIt3063891 Seq29	PZ157918	Mvs/Forlì.ITA/29.25[D8]
	BankIt3063891 Seq30	PZ157919	Mvs/ReggioEmilia.ITA/38.25[D8]
B3	BankIt3063799 Seq1	PZ149773	MVs/Bologna.ITA/4.24 [B3]
	BankIt3063848 Seq2	PZ157881	Mvs/Modena.ITA/22.24[B3]
	BankIt3063848 Seq3	PZ157882	MVs/Bologna.ITA/3.25[B3]
	BankIt3063848 Seq4	PZ157883	MVs/Ferrara.ITA/3.25[B3]
	BankIt3063848 Seq5	PZ157884	MVs/ReggioEmilia.ITA/6.25[B3]
	BankIt3063848 Seq6	PZ157885	MVs/Parma.ITA/9.25[B3]
	BankIt3063848 Seq7	PZ157886	MVs/Bologna.ITA/11.25[B3]
	BankIt3063848 Seq8	PZ157887	MVs/Rimini.ITA/12.25[B3]
	BankIt3063848 Seq9	PZ157888	MVs/Modena.ITA/20.25[B3]
	BankIt3063848 Seq10	PZ157889	MVs/Ravenna.ITA/21.25[B3]
	BankIt3063891 Seq1	PZ157890	MVs/Piacenza.ITA/4.24.2[D8]

## Sheet: Supplementary Table S4
Supplementary Table S4. Comparison of clinical symptoms between confirmed measles and parvovirus B19-positive cases
	176 measles cases (n, %)	29 parvovirus B-19 cases (n, %)
Fever	176 (100%)	19 (65.5%)
Respiratory symptoms (rhinitis, cough)	161 (91.5%)	9 (31%)
Conjunctivitis	83 (47.1%)	3 (10.3%)
Arthralgia	55 (31.2%)	9 (31%)
Lymphadenopathy	31 (17.6%)	1 (3.4%)
